# Supplementary material for: Ranked choice voting for representative transcripts with TRaCE
Source: Bioinformatics. 2021 Jul 23;38(1):261–4. doi: 10.1093/bioinformatics/btab542 (PMC8696091; doi:10.1093/bioinformatics/btab542)
Supplement: btab542_Supplementary_Data [file btab542_supplementary_data.zip]

Archive with 3 entries (3 files):
- table_1_nam_accessions.tsv
- table_2_compare_canonicals.tsv
- table_3_correlation.tsv
