# Supplementary material for: Ranked choice voting for representative transcripts with TRaCE
Source: Bioinformatics. 2021 Jul 23;38(1):261–4. doi: 10.1093/bioinformatics/btab542 (PMC8696091; doi:10.1093/bioinformatics/btab542)
Supplement: btab542_Supplementary_Data [file btab542_supplementary_data.zip › table_3_correlation.tsv]

	maize			human
rank	curators	length	TRaCE	APPRIS	length	TRaCE
1	396	270	339	4068	2000	2978
2	278	315	270	1657	2921	2139
3	80	143	130	-316	274	87
4	17	22	16	-717	-546	-553
5	-4	17	12	-431	-388	-390
		0.917	0.985		0.788	0.966
